# Supplementary material for: MicroRNA Biogenesis Pathway Gene Variants Are Associated with Prostate Cancer Susceptibility
Source: Int J Mol Sci. 2026 Jun 20;27(12):5578. doi: 10.3390/ijms27125578 (PMC13299046; doi:10.3390/ijms27125578)
Supplement: Supplementary file 1 [file ijms-27-05578-s001.zip]

Archive with 2 entries (2 files):
- Supplementary File S1_power calculation in Quanto (1).txt
- Supplementary Tables S1-S4.xlsx
