# Supplementary material for: MicroRNA Biogenesis Pathway Gene Variants Are Associated with Prostate Cancer Susceptibility
Source: Int J Mol Sci. 2026 Jun 20;27(12):5578. doi: 10.3390/ijms27125578 (PMC13299046; doi:10.3390/ijms27125578)
Supplement: Supplementary file 1 [file ijms-27-05578-s001.zip › Supplementary File S1_power calculation in Quanto (1).txt]

Model # 1
Outcome:                        Disease
Design:                         Unmatched case-control (1:1)
Hypothesis:                     Gene only
Sample size:                    500 cases, 1 control(s) per case are required
Significance:                   0.050000, 2-sided
Gene
   Mode of inheritance:         Dominant
   Allele frequency:            0.0500 to 0.4000 by 0.1000
Disease model                   Summary parameters
   *P0      0.079294                kP      0.080000
    RG:       1.1000                (*indicates calculated value)

Parameter       Null        Full      Reduced
--------------------------------------------------
Gene            bG=0        bG        ----
--------------------------------------------------

                                 Power
                          ------------------
   Frequency          RG                Gene          P0
--------------------------------------------------------
    0.050000      1.1000              0.0739    0.079294
                  1.2000              0.1426    0.078609
                  1.3000              0.2501    0.077946
                  1.4000              0.3844    0.077302
                  1.5000              0.5271    0.076676
    0.150000      1.1000              0.1045    0.078019
                  1.2000              0.2589    0.076154
                  1.3000              0.4758    0.074393
                  1.4000              0.6875    0.072726
                  1.5000              0.8425    0.071146
    0.250000      1.1000              0.1164    0.076917
                  1.2000              0.3002    0.074085
                  1.3000              0.5426    0.071473
                  1.4000              0.7553    0.069053
                  1.5000              0.8915    0.066804
    0.350000      1.1000              0.1150    0.075976
                  1.2000              0.2928    0.072358
                  1.3000              0.5266    0.069084
                  1.4000              0.7351    0.066106
                  1.5000              0.8742    0.063384
--------------------------------------------------------


Model # 2
Outcome:                        Disease
Design:                         Unmatched case-control (1:1)
Hypothesis:                     Gene only
Sample size:                    500 cases, 1 control(s) per case are required
Significance:                   0.050000, 2-sided
Gene
   Mode of inheritance:         Log-additive
   Allele frequency:            0.0500 to 0.4000 by 0.1000
Disease model                   Summary parameters
   *P0      0.079274                kP      0.080000
    RG:       1.1000                (*indicates calculated value)

Parameter       Null        Full      Reduced
--------------------------------------------------
Gene            bG=0        bG        ----
--------------------------------------------------

                                 Power
                          ------------------
   Frequency          RG                Gene          P0
--------------------------------------------------------
    0.050000      1.1000              0.0760    0.079274
                  1.2000              0.1509    0.078569
                  1.3000              0.2684    0.077882
                  1.4000              0.4137    0.077214
                  1.5000              0.5647    0.076564
    0.150000      1.1000              0.1205    0.077850
                  1.2000              0.3206    0.075809
                  1.3000              0.5834    0.073869
                  1.4000              0.8019    0.072023
                  1.5000              0.9266    0.070264
    0.250000      1.1000              0.1538    0.076460
                  1.2000              0.4351    0.073180
                  1.3000              0.7394    0.070132
                  1.4000              0.9184    0.067294
                  1.5000              0.9821    0.064647
    0.350000      1.1000              0.1756    0.075104
                  1.2000              0.5013    0.070673
                  1.3000              0.8087    0.066648
                  1.4000              0.9536    0.062979
                  1.5000              0.9925    0.059624
--------------------------------------------------------


Model # 3
Outcome:                        Disease
Design:                         Unmatched case-control (1:1)
Hypothesis:                     Gene only
Sample size:                    500 cases, 1 control(s) per case are required
Significance:                   0.050000, 2-sided
Gene
   Mode of inheritance:         Recessive
   Allele frequency:            0.0500 to 0.5000 by 0.1000
Disease model                   Summary parameters
   *P0      0.079982                kP      0.080000
    RG:       1.1000                (*indicates calculated value)

Parameter       Null        Full      Reduced
--------------------------------------------------
Gene            bG=0        bG        ----
--------------------------------------------------

                                 Power
                          ------------------
   Frequency          RG                Gene          P0
--------------------------------------------------------
    0.050000      1.1000              0.0507    0.079982
                  1.2000              0.0526    0.079964
                  1.3000              0.0555    0.079946
                  1.4000              0.0593    0.079929
                  1.5000              0.0639    0.079912
                  1.6000              0.0692    0.079895
                  1.7000              0.0751    0.079878
    0.150000      1.1000              0.0560    0.079836
                  1.2000              0.0728    0.079675
                  1.3000              0.0992    0.079517
                  1.4000              0.1343    0.079363
                  1.5000              0.1770    0.079211
                  1.6000              0.2259    0.079062
                  1.7000              0.2798    0.078915
    0.250000      1.1000              0.0659    0.079546
                  1.2000              0.1114    0.079104
                  1.3000              0.1832    0.078672
                  1.4000              0.2768    0.078252
                  1.5000              0.3842    0.077841
                  1.6000              0.4962    0.077440
                  1.7000              0.6038    0.077048
    0.350000      1.1000              0.0793    0.079115
                  1.2000              0.1633    0.078260
                  1.3000              0.2933    0.077434
                  1.4000              0.4500    0.076636
                  1.5000              0.6069    0.075863
                  1.6000              0.7418    0.075114
                  1.7000              0.8434    0.074388
    0.450000      1.1000              0.0940    0.078546
                  1.2000              0.2197    0.077160
                  1.3000              0.4049    0.075837
                  1.4000              0.6033    0.074572
                  1.5000              0.7692    0.073361
                  1.6000              0.8820    0.072199
                  1.7000              0.9464    0.071084
--------------------------------------------------------
