# Supplementary material for: MicroRNA Biogenesis Pathway Gene Variants Are Associated with Prostate Cancer Susceptibility
Source: Int J Mol Sci. 2026 Jun 20;27(12):5578. doi: 10.3390/ijms27125578 (PMC13299046; doi:10.3390/ijms27125578)
Supplement: Supplementary file 1 [file ijms-27-05578-s001.zip › Supplementary Tables S1-S4.xlsx]

## Sheet: S1
Table S1. Association results of variants in miRNA biogenesis pathway genes with prostate cancer susceptibility under four genetic association models.
SNP	EA	NMISS	Unadjusted model					Age-adjusted model					Ethnicity-adjusted model					Age plus ethnicity-adjusted model
			OR	L95	U95	P	PFDR	OR	L95	U95	P	PFDR	OR	L95	U95	P	PFDR	OR	L95	U95	P	PFDR
rs595055	C	1060	0.6425	0.5308	0.7777	5.625e-06	0.000151875	0.6425	0.5308	0.7778	5.637e-06	0.000152199	0.642	0.5225	0.7888	2.466e-05	0.00066582	0.6421	0.5226	0.7889	2.488e-05	0.00067176
rs2740348	G	1060	1.346	1.077	1.682	0.008966	0.058698	1.346	1.077	1.682	0.008922	0.058644	1.344	1.066	1.696	0.01252	0.160042	1.344	1.066	1.696	0.01248	0.16443
rs7813	C	1048	1.25	1.053	1.483	0.01087	0.058698	1.25	1.053	1.484	0.01086	0.058644	1.235	1.032	1.478	0.02143	0.160042	1.235	1.032	1.478	0.02135	0.16443
rs11060845	T	1060	0.5582	0.3917	0.7955	0.001259	0.0169965	0.5586	0.3918	0.7965	0.001297	0.0175095	0.6522	0.4503	0.9446	0.02371	0.160042	0.653	0.4507	0.9463	0.02436	0.16443
rs11584657	A	1058	1.215	0.9751	1.513	0.08269	0.21897	1.214	0.975	1.513	0.08291	0.221243	1.256	0.9985	1.579	0.05157	0.278478	1.256	0.9983	1.579	0.05169	0.279126
rs3744741	A	1060	0.7697	0.6068	0.9763	0.03099	0.104591	0.7694	0.6066	0.9761	0.0308	0.10395	0.8263	0.644	1.06	0.1334	0.400431	0.8261	0.6439	1.06	0.133	0.400431
rs1991401	C	1058	1.119	0.948	1.322	0.1837	0.33066	1.119	0.9477	1.321	0.1847	0.33246	1.143	0.9603	1.36	0.1328	0.400431	1.142	0.96	1.36	0.1336	0.400431
rs1640299	G	1060	1.138	0.956	1.355	0.1459	0.303023	1.138	0.9561	1.355	0.1457	0.302608	1.147	0.9558	1.376	0.1405	0.400431	1.147	0.9558	1.376	0.1403	0.400431
rs2740351	G	1060	1.153	0.9744	1.364	0.09723	0.21897	1.153	0.974	1.364	0.09833	0.221243	1.136	0.9522	1.354	0.1571	0.400431	1.135	0.9517	1.354	0.1588	0.400431
rs11614913	T	1060	0.9013	0.7581	1.072	0.2392	0.40365	0.9011	0.7579	1.071	0.238	0.401625	0.8829	0.7366	1.058	0.1776	0.400431	0.8826	0.7364	1.058	0.1766	0.400431
rs10719	T	1054	0.7768	0.6472	0.9325	0.006728	0.058698	0.7769	0.6472	0.9326	0.006743	0.058644	0.8752	0.7213	1.062	0.1768	0.400431	0.8754	0.7215	1.062	0.1773	0.400431
rs642321	A	1060	0.7859	0.6475	0.9539	0.0148	0.0666	0.7861	0.6476	0.9541	0.01489	0.067005	0.8698	0.709	1.067	0.1808	0.400431	0.8701	0.7092	1.067	0.182	0.400431
rs720014	C	1052	1.121	0.9015	1.395	0.3034	0.481871	1.122	0.9015	1.395	0.3034	0.481871	1.164	0.9261	1.463	0.1928	0.400431	1.164	0.9261	1.463	0.1928	0.400431
rs417309	A	1050	1.115	0.8342	1.49	0.4621	0.656668	1.115	0.834	1.49	0.4632	0.658232	1.187	0.8745	1.611	0.2716	0.494894	1.186	0.8742	1.61	0.2725	0.492
rs895819	G	1056	0.8631	0.7252	1.027	0.09732	0.21897	0.863	0.7252	1.027	0.0972	0.221243	0.9066	0.7559	1.087	0.2906	0.494894	0.9066	0.7558	1.087	0.2904	0.492
rs7005286	A	1056	0.8654	0.7031	1.065	0.1726	0.33066	0.8655	0.7032	1.065	0.1731	0.33246	0.8902	0.7162	1.106	0.2945	0.494894	0.8904	0.7164	1.107	0.2953	0.492
rs4867329	G	1058	1.156	0.9777	1.368	0.08984	0.21897	1.156	0.9776	1.368	0.08998	0.221243	1.095	0.9185	1.306	0.3116	0.494894	1.095	0.9184	1.305	0.312	0.492
rs13078	A	1056	1.271	1.025	1.575	0.02858	0.104591	1.272	1.026	1.576	0.02818	0.10395	1.119	0.8921	1.405	0.3301	0.49515	1.12	0.8925	1.406	0.328	0.492
rs4968104	A	1060	1.097	0.8909	1.351	0.3824	0.5736	1.097	0.8903	1.351	0.3859	0.57885	1.063	0.8543	1.323	0.5836	0.829326	1.062	0.8536	1.322	0.5881	0.835721
rs17409893	G	1044	0.9983	0.8301	1.201	0.9856	0.9919	0.9987	0.8304	1.201	0.9892	0.9892	1.045	0.8608	1.268	0.658	0.833478	1.045	0.8613	1.268	0.6544	0.838473
rs10773771	C	1050	0.9991	0.8404	1.188	0.9919	0.9919	0.9972	0.8385	1.186	0.9746	0.9892	1.043	0.8698	1.251	0.6501	0.833478	1.041	0.8678	1.249	0.6653	0.838473
rs3809142	T	1056	0.9715	0.7334	1.287	0.8399	0.9919	0.9708	0.7329	1.286	0.8362	0.9892	0.9411	0.7003	1.265	0.6875	0.833478	0.9403	0.6997	1.264	0.6832	0.838473
rs3864659	G	1062	0.9843	0.7711	1.257	0.8992	0.9919	0.9837	0.7705	1.256	0.8948	0.9892	1.05	0.8129	1.355	0.71	0.833478	1.049	0.8122	1.355	0.7143	0.838526
rs6505162	A	1054	1.035	0.8759	1.224	0.6844	0.92394	1.036	0.8761	1.224	0.6823	0.921105	1.005	0.8442	1.198	0.951	0.9762	1.006	0.8444	1.198	0.9486	0.9825
rs2257082	T	1056	1.007	0.8408	1.205	0.9426	0.9919	1.007	0.8407	1.205	0.9431	0.9892	1.005	0.8311	1.214	0.9627	0.9762	1.004	0.831	1.214	0.963	0.9825
rs720012	A	1050	1.004	0.8048	1.253	0.9715	0.9919	1.004	0.8046	1.252	0.9738	0.9892	1.004	0.7964	1.266	0.9725	0.9762	1.004	0.7962	1.266	0.9745	0.9825
rs197412	C	1060	1.004	0.8465	1.191	0.9636	0.9919	1.005	0.847	1.192	0.9577	0.9892	0.9973	0.8341	1.192	0.9762	0.9762	0.998	0.8346	1.193	0.9825	0.9825
Notes: SNP – single nucleotide polymorphism; EA – effect allele; NMISS – number of individuals included in the analysis; OR – odds ratio; L95 – lower bound of the 95% confidence interval; U95 – upper bound of the 95% confidence interval; P – nominal significance level; PFDR – Benjamini-Hochberg false discovery rate-adjusted significance level

## Sheet: S2
Table S2. Odds ratios across PRS quartiles for weighted and unweighted PRS models.
PRS type	Adjustment	Quartile	OR	L95	U95	P	PFDR
Weighted PRS	Unadjusted	Q2	1.65679	1.16722	2.35169	0.00472382	0.00944764
		Q3	2.22366	1.56645	3.15659	7.78843e-06	3.11537e-05
		Q4	3.33243	2.33434	4.75726	3.41055e-11	4.09266e-10
	Age + ethnicity	Q2	1.5572	1.07975	2.24578	0.0177536	0.0266305
		Q3	2.21126	1.52161	3.21349	3.16763e-05	9.50288e-05
		Q4	3.03284	2.06673	4.45058	1.42839e-08	8.57036e-08
Unweighted PRS	Unadjusted	Q2	1.67392	1.18776	2.35906	0.00325065	0.00780157
		Q3	1.42893	1.01419	2.01327	0.0412971	0.0495565
		Q4	1.42893	1.01419	2.01327	0.0412971	0.0495565
	Age + ethnicity	Q2	1.57132	1.09874	2.24718	0.0132909	0.0227845
		Q3	1.33112	0.930853	1.90349	0.117034	0.127673
		Q4	1.318	0.918156	1.89198	0.134381	0.134381
Notes: OR – odds ratio; L95 – lower bound of the 95% confidence interval; U95 – upper bound of the 95% confidence interval; P – nominal significance level; PFDR – Benjamini-Hochberg false discovery rate-adjusted significance level

## Sheet: S3
Table S3. Validation-set performance across all 10 repeated stratified splits
Repeat	PRS type	AUC
		PRS-only	Age + ethnicity	Age + ethnicity + PRS
1	Unweighted	0.542008	0.652304	0.662126
2	Unweighted	0.532128	0.659193	0.66886
3	Unweighted	0.555418	0.65186	0.670635
4	Unweighted	0.552833	0.658749	0.671311
5	Unweighted	0.568771	0.662955	0.67764
6	Unweighted	0.575949	0.660485	0.678527
7	Unweighted	0.515572	0.649178	0.652786
8	Unweighted	0.520975	0.665927	0.667393
9	Unweighted	0.517849	0.665348	0.667818
10	Unweighted	0.566784	0.662627	0.67461
1	Weighted	0.554531	0.652304	0.66529
2	Weighted	0.5455	0.659193	0.66803
3	Weighted	0.552331	0.65186	0.666448
4	Weighted	0.572669	0.658749	0.674089
5	Weighted	0.586446	0.662955	0.674977
6	Weighted	0.579847	0.660485	0.683776
7	Weighted	0.540638	0.649178	0.660273
8	Weighted	0.52715	0.665927	0.667143
9	Weighted	0.528404	0.665348	0.670616
10	Weighted	0.584285	0.662627	0.676984
Note: AUC – area under the curve

## Sheet: S4
Table S4. GWAS-derived effect estimates used for construction of the external prostate cancer PRS
Study SNP	Proxy SNP	Chr	Position	EA	OA	EAF	Effect	SE	P
rs595055		1	36380133	t	c	0.8523	-0.0025	0.0115	0.8257
rs11584657		1	112296374	a	g	0.1432	-0.0101	0.0117	0.3879
rs197412		1	112308953	t	c	0.5946	0.002	0.0083	0.8059
rs563002		1	112317135	t	c	0.7836	-0.0029	0.0099	0.7715
rs2292832		2	241395503	t	c	0.2947	0.0152	0.0092	0.09909
rs2257082		6	43492578	t	c	0.2863	-0.0128	0.0093	0.168
rs3864659		8	141555862	t	g	0.8819	0.0078	0.0125	0.5336
rs7005286		8	141594460	a	g	0.16	-0.0008	0.0113	0.9422
rs2740351		17	643426	a	g	0.5611	0.0131	0.0081	0.1044
rs7813		17	648186	t	c	0.5604	0.0132	0.0081	0.1036
rs4968104		17	649505	a	t	0.249	-0.0226	0.0092	0.01423
rs2740348		17	649935	c	g	0.8179	-0.0054	0.0104	0.6058
rs3744741	rs11652959	17	652847	a	g	0.136	0.0584	0.0116	5.1e-07
rs6505162		17	28444183	a	c	0.539	0.0067	0.0081	0.4063
rs1991401		17	62502435	t	c	0.6308	0.0059	0.0105	0.5766
rs895819		19	13947292	a	g	0.674	-0.0133	0.0088	0.1288
rs1640299		22	20098359	t	g	0.5231	0.0018	0.008	0.8262
rs417309		22	20098544	a	g	0.0883	-0.0114	0.0146	0.434
rs720012		22	20098582	a	g	0.1262	0.0315	0.0121	0.009057
rs720014		22	20098882	t	c	0.7635	0.0191	0.0094	0.04208
Notes: SNP – single nucleotide polymorphism; EA – effect allele; OA – other allele; SE – standard error; P – significance level
